# Supplementary material for: Biosynthesized selenium nanoparticles: characterization, antimicrobial, and antibiofilm activity against Enterococcus faecalis
Source: PeerJ. 2021 Jun 30;9:e11653. doi: 10.7717/peerj.11653 (PMC8254471; doi:10.7717/peerj.11653)
Supplement: Supplemental Information 1 [file peerj-09-11653-s001.csv]

GROUP = ANTHRONE ASSAY
Case Summariesa,b
TEST		CONTROL ( DISTILLED WATER)	SeNP	CaOH	CHX	NaOCl	% Reduction of SeNP from CONTROL	% Reduction of CaOH from CONTROL	% Reduction of CHX from CONTROL	% Reduction of NaOCl from CONTROL
1		31.02	8.4	28.28	17.25	10.23	72.92	8.83	44.39	67.02
2		30.92	8.6	28.23	17.36	10.16	72.32	8.7	43.86	67.14
3		32.05	8.2	28.13	17.19	10.31	74.54	12.23	46.37	67.83
Total	Mean	31.33	8.373	28.2133	17.2667	10.2333	73.2587	9.9213	44.8703	67.3313
	Std. Deviation	0.62554	0.2013	0.07638	0.08622	0.07506	1.14995	2.00131	1.32191	0.43734
The mean percentage reduction of Carbohydrates contents in biofilm compared to control was highest in ( SeNP(73%), followed in NaOCl( 67.3% , in CHX (44.87% and lowest was in CaOH (9.92 %). The reduction was highly significant (p<.001) in all biofilm( SeNP,CaOH,CHX and NaOCl) compared to CONTROL (DISTILLED WATER) under Anthrone Assay Group.
GROUP = BRADFORD ASSAY
Case Summariesa,b
TEST		CONTROL ( DISTILLED WATER)	SeNP	CaOH	CHX	NaOCl	% Reduction of SeNP from CONTROL	% Reduction of CaOH from CONTROL	% Reduction of CHX from CONTROL	% Reduction of NaOCl from CONTROL
1		17.92	5	16.14	10.42	8.52	71.99	9.93	41.85	52.46
2		18.23	5.2	16.21	10.35	8.56	71.42	11.08	43.23	53.04
3		17.82	5.4	15.82	10.12	8.48	69.92	11.22	43.21	52.41
Total	Mean	17.99	5.197	16.0567	10.2967	8.52	71.1096	10.7457	42.7627	52.6376
	Std. Deviation	0.21378	0.1704	0.20793	0.15695	0.04	1.06716	0.70737	0.78811	0.35296
a. GROUP = BRADFORD ASSAY
The mean percentage reduction of Protein contents in biofilm compared to control was highest in ( SeNP(71%), followed in NaOCl(52%) , in CHX (43% )and lowest was in CaOH (10.7%). The reduction of protein contents was highly significant (p<.001) in all biofilm( SeNP,CaOH,CHX and NaOCl) compared to CONTROL (DISTILLED WATER) under Bradford Assay Group.
GROUP = ANTIBIOFILM INHIBITION
Case Summariesa,b
TEST		CONTROL ( DISTILLED WATER)	SeNP	CaOH	CHX	NaOCl	% Reduction of SeNP from CONTROL	% Reduction of CaOH from CONTROL	% Reduction of CHX from CONTROL	% Reduction of NaOCl from CONTROL
1		1.32	64.2	17.25	59.38	56.24	-4765.91	-1206.82	-4398.48	-4160.61
2		1.45	66.4	19.63	58.73	57.63	-4475.86	-1253.79	-3950.34	-3874.48
3		1.38	65.9	19.72	57.64	56.32	-4674.64	-1328.99	-4076.81	-3981.16
Total	Mean	1.3833	65.49	18.8667	58.5833	56.73	-4638.8029	-1263.1989	-4141.8804	-4005.4161
	Std. Deviation	0.06506	1.1152	1.4008	0.87922	0.78045	148.30683	61.62439	231.04725	144.59573
The mean percentage increase in growth of biofilm compared to control was highest in ( SeNP(4638%%), followed in CHX(4141%) in NaOCl(4005%) and lowest was in CaOH (1263%). %). The increase in growth was highly significant (p<.001) in all biofilm( SeNP,CaOH,CHX and NaOCl) compared to CONTROL (DISTILLED WATER) under Antibiofilm inhibition Group.
Group: Disk diffusion assay
Sl. No	Test Conditions	Concentrations	Zone of Inhibition (mm)	-2	-3
			-1
1	Control	----	----
		10 μl	11	12	11
2	SeNP (1mg/ml)	20 μl	17	16	16.5
		30 μl	22	21	20
		40 μl	29	28	28.5
3
	Ca(OH)₂(1mg/ml)	20 μl	7	6.5	7
4	CHX	20 μl	13	12	14
5	NaOCl	20 μl	15	14	15
6	Guava leaf extract	20 μl	--	--	--
7	Sodium selenite (25 mM)	20 μl	--	--	--
NPar Tests
Descriptive Statistics
	N	Mean	Std. Deviation	Minimum	Maximum	Percentiles
						25th	50th (Median)	75th
Control(20?l)	3	0	0	0	0	0	0	0
SeNP(1mg/dl) (Mean(10.20.30.40)	3	19.3333	0.38188	19	19.75	19	19.25	19.75
SeNP (1mg/ml)10?l	3	11.33	0.577	11	12	11	11	12
SeNP (1mg/ml)20?l	3	16.5	0.5	16	17	16	16.5	17
SeNP (1mg/ml)30?l	3	21	1	20	22	20	21	22
SeNP (1mg/ml)40?l	3	28.5	0.5	28	29	28	28.5	29
CaOH (20?l)	3	6.83	0.289	6	7	6.5	7	7
CHX(20?l)	3	13	1	12	14	12	13	14
NaOCl(20?l)	3	14.67	0.577	14	15	14	15	15
Wilcoxon Signed Ranks Test
Ranks
		N	Mean Rank	Sum of Ranks
SeNP (1mg/ml)10?l - Control(20?l)	Negative Ranks	0a	0	0
	Positive Ranks	3b	2	6
	Ties	0c
	Total	3
SeNP (1mg/ml)20?l - Control(20?l)	Negative Ranks	0d	0	0
	Positive Ranks	3e	2	6
	Ties	0f
	Total	3
SeNP (1mg/ml)30?l - Control(20?l)	Negative Ranks	0g	0	0
	Positive Ranks	3h	2	6
	Ties	0i
	Total	3
SeNP(1mg/dl) (Mean(10.20.30.40) - Control(20?l)	Negative Ranks	0j	0	0
	Positive Ranks	3k	2	6
	Ties	0l
	Total	3
SeNP (1mg/ml)40?l - SeNP(1mg/dl) (Mean(10.20.30.40)	Negative Ranks	0m	0	0
	Positive Ranks	3n	2	6
	Ties	0o
	Total	3
CaOH (20?l) - Control(20?l)	Negative Ranks	0p	0	0
	Positive Ranks	3q	2	6
	Ties	0r
	Total	3
CHX(20?l) - Control(20?l)	Negative Ranks	0s	0	0
	Positive Ranks	3t	2	6
	Ties	0u
	Total	3
NaOCl(20?l) - Control(20?l)	Negative Ranks	0v	0	0
	Positive Ranks	3w	2	6
	Ties	0x
	Total	3
a. SeNP (1mg/ml)10?l < Control(20?l)
b. SeNP (1mg/ml)10?l > Control(20?l)
c. SeNP (1mg/ml)10?l = Control(20?l)
d. SeNP (1mg/ml)20?l < Control(20?l)
e. SeNP (1mg/ml)20?l > Control(20?l)
f. SeNP (1mg/ml)20?l = Control(20?l)
g. SeNP (1mg/ml)30?l < Control(20?l)
h. SeNP (1mg/ml)30?l > Control(20?l)
i. SeNP (1mg/ml)30?l = Control(20?l)
j. SeNP(1mg/dl) (Mean(10.20.30.40) < Control(20?l)
k. SeNP(1mg/dl) (Mean(10.20.30.40) > Control(20?l)
l. SeNP(1mg/dl) (Mean(10.20.30.40) = Control(20?l)
m. SeNP (1mg/ml)40?l < SeNP(1mg/dl) (Mean(10.20.30.40)
n. SeNP (1mg/ml)40?l > SeNP(1mg/dl) (Mean(10.20.30.40)
o. SeNP (1mg/ml)40?l = SeNP(1mg/dl) (Mean(10.20.30.40)
p. CaOH (20?l) < Control(20?l)
q. CaOH (20?l) > Control(20?l)
r. CaOH (20?l) = Control(20?l)
s. CHX(20?l) < Control(20?l)
t. CHX(20?l) > Control(20?l)
u. CHX(20?l) = Control(20?l)
v. NaOCl(20?l) < Control(20?l)
w. NaOCl(20?l) > Control(20?l)
x. NaOCl(20?l) = Control(20?l)
Test Statisticsb
	SeNP (1mg/ml)10?l - Control(20?l)	SeNP (1mg/ml)20?l - Control(20?l)	SeNP (1mg/ml)30?l - Control(20?l)	SeNP(1mg/dl) (Mean(10.20.30.40) - Control(20?l)	SeNP (1mg/ml)40?l - SeNP(1mg/dl) (Mean(10.20.30.40)	CaOH (20?l) - Control(20?l)	CHX(20?l) - Control(20?l)	NaOCl(20?l) - Control(20?l)
Z	-1.633a	-1.604a	-1.604a	-1.604a	-1.604a	-1.633a	-1.604a	-1.633a
Asymp. Sig. (2-tailed)	0.102	0.109	0.109	0.109	0.109	0.102	0.109	0.102
a. Based on negative ranks.
b. Wilcoxon Signed Ranks Test
T-Test
Paired Samples Statistics
		Mean	N	Std. Deviation	Std. Error Mean
Pair 1	Control(20?l)	0	3	0	0
	SeNP (1mg/ml)10?l	11.33	3	0.577	0.333
Pair 2	Control(20?l)	0	3	0	0
	SeNP (1mg/ml)20?l	16.5	3	0.5	0.289
Pair 3	Control(20?l)	0	3	0	0
	SeNP (1mg/ml)30?l	21	3	1	0.577
Pair 4	Control(20?l)	0	3	0	0
	SeNP (1mg/ml)40?l	28.5	3	0.5	0.289
Pair 5	Control(20?l)	0	3	0	0
	SeNP(1mg/dl) (Mean(10.20.30.40)	19.3333	3	0.38188	0.22048
Pair 6	Control(20?l)	0	3	0	0
	CaOH (20?l)	6.83	3	0.289	0.167
Pair 7	Control(20?l)	0	3	0	0
	CHX(20?l)	13	3	1	0.577
Pair 8	Control(20?l)	0	3	0	0
	NaOCl(20?l)	14.67	3	0.577	0.333
Paired Samples Test
		Paired Differences					t	df	Sig. (2-tailed)
		Mean	Std. Deviation	Std. Error Mean	95% Confidence Interval of the Difference
					Lower	Upper
Pair 1	Control(20?l) - SeNP (1mg/ml)10?l	-11.333	0.577	0.333	-12.768	-9.899	-34	2	0.001
Pair 2	Control(20?l) - SeNP (1mg/ml)20?l	-16.5	0.5	0.289	-17.742	-15.258	-57.158	2	0
Pair 3	Control(20?l) - SeNP (1mg/ml)30?l	-21	1	0.577	-23.484	-18.516	-36.373	2	0.001
Pair 4	Control(20?l) - SeNP (1mg/ml)40?l	-28.5	0.5	0.289	-29.742	-27.258	-98.727	2	0
Pair 5	Control(20?l) - SeNP(1mg/dl) (Mean(10.20.30.40)	-1.93E+01	0.38188	0.22048	-20.28198	-18.38469	-87.688	2	0
Pair 6	Control(20?l) - CaOH (20?l)	-6.833	0.289	0.167	-7.55	-6.116	-41	2	0.001
Pair 7	Control(20?l) - CHX(20?l)	-13	1	0.577	-15.484	-10.516	-22.517	2	0.002
Pair 8	Control(20?l) - NaOCl(20?l)	-14.667	0.577	0.333	-16.101	-13.232	-44	2	0.001
Summarize
Case Summaries
	Control(20?l)	SeNP (1mg/ml)10?l	SeNP (1mg/ml)20?l	SeNP (1mg/ml)30?l	SeNP (1mg/ml)40?l	SeNP(1mg/dl) (Mean(10.20.30.40)	CaOH (20?l)	CHX(20?l)	NaOCl(20?l)
Mean	0	11.33	16.5	21	28.5	19.3333	6.83	13	14.67
Std. Deviation	0	0.577	0.5	1	0.5	0.38188	0.289	1	0.577
The mean Zone of Inhibition(mm) was lowest in CaOH (6.8), and followed by CHX(13), NaOCl(14.7) and higher in all concentration of SeNP’s (10/20/30/and 40) and also higher in means of SeNP’s in different concentration(19.3) compared to other different test conditions.
The differences of mean zone of inhibition under different treatment conditions was significantly different (p<.01) against Control (Enterococcus faecalis).
	Viable Cell Percentage (%)
Control	Replicate 1	Replicate 2	Replicate 3	Average	St.Dev
0 Hrs	47.1	48.2	46.1	47.13333	1.050397
24hrs	89.2	88.1	89.9	89.06667	0.907377
48hrs	96.3	96.7	95.5	96.16667	0.61101
SeNP
0 Hrs	45.5	45.9	44.1	45.16667	0.945163
24hrs	21.01	21.05	22.1	21.38667	0.618088
48hrs	11.8	12	12.6	12.13333	0.416333
Ca(OH)2
0 Hrs	48.4	48.2	47.4	48	0.52915
24hrs	72.3	72.5	71.8	72.2	0.360555
48hrs	57.8	57.9	58.6	58.1	0.43589
CHX
0 Hrs	47.3	47.5	46.5	47.1	0.52915
24hrs	29.5	29.9	30.7	30.03333	0.61101
48hrs	18.68	18.93	19.84	19.15	0.610492
NaOCl
0 Hrs	48.4	49.23	49.54	49.05667	0.589435
24hrs	27.35	27.12	26.81	27.09333	0.270986
48hrs	17.24	16.85	16.92	17.00333	0.207926
